# Supplementary material for: Association Between Systemic Immune-Inflammatory Index (SII) and Cancer Grading and Staging: Evidence from the Current Scientific Literature
Source: Biology (Basel). 2026 Jan 30;15(3):253. doi: 10.3390/biology15030253 (PMC12896533; doi:10.3390/biology15030253)
Supplement: Supplementary file 1 [file biology-15-00253-s001.zip]

Archive with 1 entries (1 files):
- biology-4097541-supplementary.pdf
